# Supplementary material for: Correction: Psychological Inoculation for Credibility Assessment, Sharing Intention, and Discernment of Misinformation: Systematic Review and Meta-Analysis
Source: J Med Internet Res. 2025 Aug 13;27:e80134. doi: 10.2196/80134 (PMC12391837; doi:10.2196/80134)
Supplement: Multimedia Appendix 3 [file jmir_v27i1e80134_app3.xlsx]

## Sheet: fakediscern
Study	Sample	Country	Age	Theme	Intervention	Intervention_Strategy	Measurement	比较方式	Measurement_Time	Outcome
Agley2021	1017	United States	45	Health_COVID	Graphic	Content_based	错误信息可信度	后测	Immediately	Misinformation Credibility Assessment	对原有数据重新分析
Amazeen2022	154	United States	46	Health_COVID	Graphic	Technology-based	错误信息可信度	后测	Immediately	Misinformation Credibility Assessment	只报告了回归系数，技术与内容接种选择了技术接种	https://www.campbellcollaboration.org/escalc/html/EffectSizeCalculator-SMD22.php	在以上网站进行了效应量转换	样本量平均值处理	B=-0.08；SE=0.10	d=0.1605
Apuke2022	470	Nigeria	18-35	Common	Course	Technology-based	错误信息材料真假混合	前后测	Immediately	Misinformation Credibility Assessment,Misinformation Sharing Intention	给作者发邮件，询问数据	假可信	pre:1.1+0.76(control); 1.2+0.69	post 2.9+0.72;4.6+0.83	假分享	pre:1.5+0.52(inoculation);1.7+0.72	2.5+0.62;4.5+0.88
Basol2020	198	United States	18-24	Common	Game	Technology-based	只有假新闻材料	前后测	Immediately	Misinformation Credibility Assessment
Basol2021	1187	United Kingdom, France, Germany	34	Health_COVID	Game	Technology-based	错误信息材料真假混合	前后测	Immediately	Misinformation Discernment,Misinformation Sharing, Real Information Discernment	重新分析，全部数据	分成三组？
Biddlestone2022	302	United States	36	Health_COVID	Graphic	Technology-based	Identification of misinformation	后测	Immediately	Misinformation Discernment	重新分析，考虑拆分为两个研究	只有可信度
Boman2021a	227	United States	39	Policy	Graphic	Content_based	对机构的相信	后测	Immediately	Misinformation Discernment	攻击组织与被攻击组织的可信度	可以分别代表对假信息的相信以及对真信息的相信	数据（SE）121+106	假的	3.68+0.12（inoculation）；4.38+0.12	真	4.62+0.12（inoculation）；3.88+0.11
Boman2021b	264+78	United States	38	Policy	Graphic	Content_based	对机构的相信	后测	Immediately	Misinformation Discernment			数据（SE）78（control）+264	假的	3.55+0.08（inoculation）；4.02+0.15	真	4.62+0.06（inoculation）；4.09+0.12
Brinson2022	458	United States	42	Health_COVID	Graphic	Content_based	Misinformation Sharing	后测	Immediately	Misinformation Sharing
Brinson2022	543	United States	41	Health_COVID	Graphic	Content_based	Misinformation Sharing	后测	Immediately	Misinformation Sharing
Cook2017_1	287	United States	48	Climate Change	Graphic	Technology-based	对科学家的相信	后测	Immediately	Misinformation Discernment	分真假两组		145+142（接种）	假的	3.38+0.73；3.20+0.74（inoculation）	真的	3.26+0.82；3.28+0.73（inoculation）
Cook2017_2	196	United States	48	Climate Change	Graphic	Technology-based	对科学家的相信	后测	Immediately	真新闻的相信
Dai2022	143+143	United States	39	Health_COVID	Graphic	Content_based	行为意图	前后测	Immediately	Misinformation Discernment			143+143	前测	5.02+1.90（接种）；5.47+1.85	后测	5.37+1.91；5.53+1.77
Green2022	83	Australia	36	Climate Change	Graphic	Technology-based	真假混合信息可信度	后测	Immediately	Misinformation Discernment, Real Information Discernment	问作者，discernment
Guan2021	198	United States	34	Health_COVID	Graphic	Content_based	假新闻可信度	后测	Immediately	Misinformation Discernment
Iles2021	854	United States	34	Health	Graphic	Technology-based	Change in behavioral intention+分享意图	后测	Immediately	Misinformation Discernment, Misinformation Sharing
Jiang2022	82	China	19	Health_COVID	Graphic	Content_based	Change in behavioral intention	后测	Immediately	Misinformation Discernment
Lewandowsky2021	591	United States	35	Policy	Video	Technology-based	假视频感知可信度与分享意图	后测	Immediately	Misinformation Discernment, Misinformation Sharing	得看一下，95%CI跟SD不一样
Ma2023_1	256	China	25	Health_COVID	Graphic	Content_based	错误信息的感知操纵性	前后测	One-week	Misinformation Discernment	联系作者	他们合并了真假两个维度	如果作者没有回复，按照假新闻可信度进行评估
Ma2023_2	167	China	23	Health_COVID	Graphic	Content_based	错误信息的感知操纵性	前后测	Two-weeks	Misinformation Discernment
Maertens2020	208	United States	36	Climate Change	Graphic	Content_based	Change in attitude	后测	One-week	Misinformation Discernment
Maertens2021_1	151	Countries	28	Common	Game	Technology-based	真假混合信息可信度	前后测	One-week	Misinformation Discernment	做discernment
Maertens2021_2	194	Countries	18-44	Common	Game	Technology-based	真假混合信息可信度	前后测	Nine-weeks	Misinformation Discernment	做discernment
Park2022	231	United States	42	Health	Graphic	Content_based	Change in attitude	后测	Immediately	Misinformation Discernment	问题：态度提高是真新闻还是假新闻
Piltch-Loeb2022	990	United States	40	Health_COVID	Graphic	Technology-based	全假的感知可信度与分享意图	后测	Immediately	Misinformation Discernment, Misinformation Sharing
Roozenbeek2019	95	Netherlands	16	emigration	Game	Technology-based	全假的感知可信度	后测	Immediately	Misinformation Discernment
Roozenbeek2021	1073	United States	Representative Sample	Common	Game	Technology-based	真假混合信息可信度	前后测	Immediately	Misinformation Discernment, Real Information Discernment	分析discernment
Roozenbeek2022_1	1072	United States	Representative Sample	Common	Video	Technology-based	Identification of misinformation	后测	Immediately	Misinformation Discernment, Misinformation Sharing	全部重新分析
Roozenbeek2022_2	1086	United States	Representative Sample	Common	Video	Technology-based	Identification of misinformation	后测	Immediately	Misinformation Discernment, Misinformation Sharing	全部重新分析
Roozenbeek2022_3	1095	United States	Representative Sample	Common	Video	Technology-based	Identification of misinformation	后测	Immediately	Misinformation Discernment, Misinformation Sharing	全部重新分析
Roozenbeek2022_4	1080	United States	Representative Sample	Common	Video	Technology-based	Identification of misinformation	后测	Immediately	Misinformation Discernment, Misinformation Sharing	全部重新分析
Roozenbeek2022_5	1083	United States	Representative Sample	Common	Video	Technology-based	Identification of misinformation	后测	Immediately	Misinformation Discernment, Misinformation Sharing	全部重新分析
Roozenbeek2022_6	1068	United States	Representative Sample	Common	Video	Technology-based	Identification of misinformation	后测	Immediately	Misinformation Discernment, Misinformation Sharing	全部重新分析
Roozenbeek2022_7	22632	United States	Representative Sample	Common	Video	Technology-based	Identification of misinformation	后测	Immediately	Misinformation Discernment	全部重新分析
Schmid-Petri2022	307	Germany	45	Climate Change	Graphic	Content_based	Change in attitude	后测	Immediately	Misinformation Discernment	好的可信度增加
van der Linden2017	698	United States	25-44	Climate Change	Graphic	Content_based	Change in attitude	后测	Immediately	Misinformation Discernment
vrage2019	406	United States	25-34	Climate Change, Policy, Health	Graphic	Technology-based	全假的感知可信度	后测	Immediately	Misinformation Discernment
Williams2020	319	United States	Representative Sample	Climate Change	Graphic	Content_based	Change in attitude	后测	Immediately	Misinformation Discernment
Zerback2021a	406	Germany	48	Policy	Graphic	Content_based	Change in attitude	后测	Immediately	Misinformation Discernment
Zerback2021b	382	Germany	48	Policy	Graphic	Content_based	Change in attitude	后测	Two-weeks	Misinformation Discernment

## Sheet: Sheet7
Study	Sample	Country	Age	Theme	Intervention	Intervention_Strategy	Team	Measurement	Place	Intervention_design	Measurement_Time	Team	Outcome	Note
Agley2021	1017	United States	45	Health	Graphic	Content_based		COVID-19 False Statement, Trust in science	Online	Post only	Immediately	Other	Misinformation Credibility, Real Information Credibility
Amazeen2022	386	United States	46	Health	Graphic	Technology-based		COVID-19 Misinformation Credibility	Online	Post only	Immediately	Other	Misinformation Credibility	Selected technical inoculation as the result report
Apuke2022	470	Nigeria	18-35	Common	Course	Technology-based		Misinformation Credibility and Sharing	Offline	Pre-post	Immediately	Other	Misinformation Credibility, Misinformation Sharing	The Fake-news knowledge Is coded as Misinformation Credibility
Basol2020	198	Nigeria	18-24	Common	Game	Technology-based		Misinformation Credibility	Online	Pre-post	Immediately	van der Linden team	Misinformation Credibility
Basol2021_1	717	France, Germany	28	Health	Game	Technology-based		Mis(Real)information Credibility and Sharing	Online	Pre-post	Immediately	van der Linden team	Misinformation Credibility, Real Information Credibility, Credibility Discernment, Misinformation Sharing, Real Information Sharing, Sharing Discernment
Basol2021_2	386	United Kingdom	43	Health	Game	Technology-based		Mis(Real)information Credibility and Sharing	Online	Pre-post	One-week	van der Linden team	Misinformation Credibility, Real Information Credibility, Credibility Discernment, Misinformation Sharing, Real Information Sharing, Sharing Discernment
Biddlestone2022_1	161	United States	36	Health	Graphic	Technology-based		COVID-19 Conspiracy Credibility	Online	Post only	Immediately	van der Linden team	Misinformation Credibility
Biddlestone2022_2	141	United States	39	Common	Graphic	Technology-based		MIST-8	Online	Post only	Immediately	van der Linden team	Misinformation Credibility, Real Information Credibility, Credibility Discernment
Boman2021a	227	United States	39	Policy	Graphic	Content_based		Belief in Institutions (Attacking and Attacked)	Online	Post only	Immediately	Other	Misinformation Credibility, Real Information Credibility	The credibility of the attacking organization and the attacked organiz ation is coded as Misinformation Credibility and Real Information Credibility, respectively.
Boman2021b	342	United States	38	Policy	Graphic	Content_based		Belief in Institutions (Attacking and Attacked)	Online	Post only	Immediately	Other	Misinformation Credibility, Real Information Credibility
Brinson2022_1	458	United States	42	Health	Graphic	Content_based		Counterarguing	Online	Post only	Immediately	Other	Real Information Sharing
Brinson2022_2	543	United States	41	Health	Graphic	Content_based		Counterarguing	Online	Post only	Immediately	Other	Real Information Sharing
Cook2017_1	287	United States	48	Climate Change	Graphic	Content_based		Belief in Scientists	Online	Post only	Immediately	Other	Misinformation Credibility, Real Information Credibility
Cook2017_2	196	United States	48	Climate Change	Graphic	Technology-based		Belief in Scientists	Online	Post only	Immediately	Other	Real Information Credibility
Dai2022	286	United States	39	Health	Graphic	Content_based		Vaccination Intention	Online	Pre-post	Immediately	Other	Real Information Credibility
Green2022	83	Australia	36	Climate Change	Graphic	Technology-based		Mis(Real)information Credibility	Online	Post only	Immediately	Other	Misinformation Credibility, Real Information Credibility
Guan2021	198	United States	34	Health	Graphic	Content_based		Misinformation Credibility	Online	Post only	Immediately	Other	Misinformation Credibility
Iles2021	854	United States	34	Health	Graphic	Technology-based		Health Attitude, Misinformation Sharing	Online	Post only	Immediately	Other	Real Information Credibility, Misinformation Sharing
Jiang2022	82	China	19	Health	Graphic	Content_based		Vaccination intention	Online	Post only	Immediately	Other	Real Information Credibility
Lewandowsky2021	591	United States	35	Policy	Video	Technology-based		Fake Video Credibility and Sharing	Online	Post only	Immediately	Other	Misinformation Credibility, Misinformation Sharing
Ma2023_1	256	China	25	Health	Graphic	Content_based		Misinformation Credibility	Online	Pre-post	One-week	Other	Misinformation Credibility	The Ability to Recognize Misinformation is coded as Misinformation Credibility
Ma2023_2	167	China	23	Health	Graphic	Content_based		Misinformation Credibility	Online	Pre-post	Two-weeks	Other	Misinformation Credibility	The Ability to Recognize Misinformation is coded as Misinformation Credibility
Maertens2020	208	United States	36	Climate Change	Graphic	Content_based		Climate Change Attitude	Online	Pre-post	One-week	van der Linden team	Misinformation Credibility
Maertens2021_1	143	Countries	28	Common	Game	Technology-based		Mis(Real)information Credibility	Online	Pre-post	One-week	van der Linden team	Misinformation Credibility, Real Information Credibility, Credibility Discernment
Maertens2021_2	110	Countries	18-44	Common	Game	Technology-based		Mis(Real)information Credibility	Online	Pre-post	Nine-weeks	van der Linden team	Misinformation Credibility, Real Information Credibility, Credibility Discernment
Park2022	231	United States	42	Health	Graphic	Content_based		Attitude Toward HPV Vaccination, Real Information Sharing	Online	Post only	Immediately	Other	Real Information Credibility, Real Information Sharing
Piltch-Loeb2022	990	United States	40	Health	Graphic	Technology-based		Reverse Misinformation Credibility(Reverse) and Sharing	Online	Post only	Immediately	Other	Misinformation Credibility, Misinformation Sharing
Roozenbeek2019	95	Netherlands	16	Emigration	Game	Technology-based		Misinformation Credibility	Offline	Post only	Immediately	van der Linden team	Misinformation Credibility
Roozenbeek2021	1073	United States	Representative Sample	Common	Game	Technology-based		Mis(Real)information Credibility	Online	Pre-post	Immediately	van der Linden team	Misinformation Credibility, Real Information Credibility, Credibility Discernment
Roozenbeek2022_1	1072	United States	Representative Sample	Common	Video	Technology-based		Mis(Real)information Credibility and Sharing	Offline	Post only	Immediately	van der Linden team	Misinformation Credibility, Real Information Credibility, Credibility Discernment, Misinformation Sharing, Real Information Sharing, Sharing Discernment
Roozenbeek2022_2	1086	United States	Representative Sample	Common	Video	Technology-based		Mis(Real)information Credibility and Sharing	Offline	Post only	Immediately	van der Linden team	Misinformation Credibility, Real Information Credibility, Credibility Discernment, Misinformation Sharing, Real Information Sharing, Sharing Discernment
Roozenbeek2022_3	1095	United States	Representative Sample	Common	Video	Technology-based		Mis(Real)information Credibility and Sharing	Offline	Post only	Immediately	van der Linden team	Misinformation Credibility, Real Information Credibility, Credibility Discernment, Misinformation Sharing, Real Information Sharing, Sharing Discernment
Roozenbeek2022_4	1080	United States	Representative Sample	Common	Video	Technology-based		Mis(Real)information Credibility and Sharing	Offline	Post only	Immediately	van der Linden team	Misinformation Credibility, Real Information Credibility, Credibility Discernment, Misinformation Sharing, Real Information Sharing, Sharing Discernment
Roozenbeek2022_5	1083	United States	Representative Sample	Common	Video	Technology-based		Mis(Real)information Credibility and Sharing	Offline	Post only	Immediately	van der Linden team	Misinformation Credibility, Real Information Credibility, Credibility Discernment, Misinformation Sharing, Real Information Sharing, Sharing Discernment
Roozenbeek2022_6	1068	United States	Representative Sample	Common	Video	Technology-based		Mis(Real)information Credibility and Sharing	Offline	Post only	Immediately	van der Linden team	Misinformation Credibility, Real Information Credibility, Credibility Discernment, Misinformation Sharing, Real Information Sharing, Sharing Discernment
Roozenbeek2022_7	22632	United States	Representative Sample	Common	Video	Technology-based		Identifying Manipulative	Online	Post only	Immediately	van der Linden team	Misinformation Credibility
Schmid-Petri2022	307	Germany	45	Climate Change	Graphic	Content_based		Climate Change Attitude	Online	Post only	Immediately	Other	Real Information Credibility
van der Linden2017	698	United States	25-44	Climate Change	Graphic	Content_based		Scientific Consensus	Online	Pre-post	Immediately	van der Linden team	Real Information Credibility
Vrage2019	406	United States	25-34	Climate Change, Policy, Health	Graphic	Technology-based		Misinformation Credibility	Online	Post only	Immediately	Other	Real Information Credibility
Williams2020	319	United States	Representative Sample	Climate Change	Graphic	Content_based		Scientific Consensus	Online	Pre-post	Immediately	Other	Real Information Credibility
Zerback2021_1	406	Germany	48	Policy	Graphic	Content_based		Political Attitude	Offline	Pre-post	Immediately	Other	Misinformation Credibility
Zerback2021_2	382	Germany	48	Policy	Graphic	Content_based		Political Attitude	Offline	Pre-post	Two-weeks	Other	Misinformation Credibility
