# Supplementary material for: Correction: Psychological Inoculation for Credibility Assessment, Sharing Intention, and Discernment of Misinformation: Systematic Review and Meta-Analysis
Source: J Med Internet Res. 2025 Aug 13;27:e80134. doi: 10.2196/80134 (PMC12391837; doi:10.2196/80134)
Supplement: Multimedia Appendix 5 [file jmir_v27i1e80134_app5.zip]

Archive with 25 entries (22 files):
- Supplementary analysis/
- Supplementary analysis/.DS_Store
- __MACOSX/Supplementary analysis/._.DS_Store
- Supplementary analysis/Misinformation_Credibility/
- Supplementary analysis/Misinformation_Sharing/
- Supplementary analysis/Misinformation_Credibility/Misinformation_Credibility.xlsx
- __MACOSX/Supplementary analysis/Misinformation_Credibility/._Misinformation_Credibility.xlsx
- Supplementary analysis/Misinformation_Credibility/.Rhistory
- __MACOSX/Supplementary analysis/Misinformation_Credibility/._.Rhistory
- Supplementary analysis/Misinformation_Credibility/.DS_Store
- __MACOSX/Supplementary analysis/Misinformation_Credibility/._.DS_Store
- Supplementary analysis/Misinformation_Credibility/forest.tiff
- __MACOSX/Supplementary analysis/Misinformation_Credibility/._forest.tiff
- Supplementary analysis/Misinformation_Credibility/misinformation_credibility_code.Rmd
- __MACOSX/Supplementary analysis/Misinformation_Credibility/._misinformation_credibility_code.Rmd
- Supplementary analysis/Misinformation_Sharing/.Rhistory
- __MACOSX/Supplementary analysis/Misinformation_Sharing/._.Rhistory
- Supplementary analysis/Misinformation_Sharing/misinformation_sharing_code.Rmd
- __MACOSX/Supplementary analysis/Misinformation_Sharing/._misinformation_sharing_code.Rmd
- Supplementary analysis/Misinformation_Sharing/.DS_Store
- __MACOSX/Supplementary analysis/Misinformation_Sharing/._.DS_Store
- Supplementary analysis/Misinformation_Sharing/forest.tiff
- __MACOSX/Supplementary analysis/Misinformation_Sharing/._forest.tiff
- Supplementary analysis/Misinformation_Sharing/Misinformation_Sharing.xlsx
- __MACOSX/Supplementary analysis/Misinformation_Sharing/._Misinformation_Sharing.xlsx
