# Supplementary material for: Correction: Psychological Inoculation for Credibility Assessment, Sharing Intention, and Discernment of Misinformation: Systematic Review and Meta-Analysis
Source: J Med Internet Res. 2025 Aug 13;27:e80134. doi: 10.2196/80134 (PMC12391837; doi:10.2196/80134)
Supplement: Multimedia Appendix 5 [file jmir_v27i1e80134_app5.zip › Supplementary analysis/Misinformation_Credibility/Misinformation_Credibility.xlsx]

## Sheet: Mis Cre
Study	Cohen_d	SE	Sample	Country	Age	Theme	Intervention	Intervention_Type	Place	Intervention_Strategy	Team	Intervention_Design	Measurement_Time	control_m	control_sd	intervention_m	intervention_sd	control_n	intervention_n
Agley2021	-0.03		1006	United States	45	Health	Graphic	Passive	Online	Content_based	Other	Post only	Immediately					500	506
Amazeen2022	-0.1605		386	United States	46	Health	Graphic	Passive	Online	Technology-based	Other	Post only	Immediately					193	193
Basol2020	-0.6		198	United States	18-24	Other	Game	Active	Online	Technology-based	van der Linden team	Pre-post	Immediately					102	96
Basol2021_1	-0.486		717	France, Germany	28	Health	Game	Active	Online	Technology-based	van der Linden team	Pre-post	Immediately					397	320
Basol2021_2	-0.29		386	United Kingdom	43	Health	Game	Active	Online	Technology-based	van der Linden team	Pre-post	One-week					235	151
Biddlestone2022_1	-0.63		161	United States	36	Health	Graphic	Passive	Online	Technology-based	van der Linden team	Post only	Immediately					93	68
Biddlestone2022_2	-0.355		141	United States	39	Other	Graphic	Passive	Online	Technology-based	van der Linden team	Post only	Immediately					59	82
Boman2021a	-0.5488		227	United States	39	Policy	Graphic	Passive	Online	Content_based	Other	Post only	Immediately					121	106
Boman2021b	-0.3611		342	United States	38	Policy	Graphic	Passive	Online	Content_based	Other	Post only	Immediately					78	264
Cook2017_1			287	United States	48	Climate Change	Graphic	Passive	Online	Content_based	Other	Post only	Immediately	3.38	0.73	3.2	0.74	145	142
Green2022			83	Australia	36	Climate Change	Graphic	Passive	Online	Technology-based	Other	Post only	Immediately	4.61	1.32	3.73	1.48	43	40
Guan2021			198	United States	34	Health	Graphic	Passive	Online	Content_based	Other	Post only	Immediately	3.302	1.088	3.183	1.068	101	97
Lewandowsky2021	-0.308		591	United States	35	Policy	Video	Active	Online	Technology-based	Other	Post only	Immediately					297	294
Ma2023_1	-0.485		256	China	25	Health	Graphic	Passive	Online	Content_based	Other	Pre-post	One-week					128	128
Ma2023_2	-0.308		167	China	23	Health	Graphic	Passive	Online	Content_based	Other	Pre-post	Two-weeks More					99	68
Maertens2020	-0.28		208	United States	36	Climate Change	Graphic	Passive	Online	Content_based	Other	Pre-post	One-week					103	105
Maertens2021_1	-0.76		143	Countries	28	Other	Game	Active	Online	Technology-based	van der Linden team	Pre-post	One-week					73	70
Maertens2021_2	-0.211		110	Countries	18-44	Other	Game	Active	Online	Technology-based	van der Linden team	Pre-post	Two-weeks More					56	54
Piltch-Loeb2022	-0.155		990	United States	40	Health	Graphic	Passive	Online	Technology-based	Other	Post only	Immediately					495	495
Roozenbeek2019	-0.36		95	Netherlands	16	Other	Game	Active	Offline	Technology-based	van der Linden team	Post only	Immediately					38	57
Roozenbeek2021	-0.408		1073	United States	Representative Sample	Other	Game	Active	Online	Technology-based	van der Linden team	Pre-post	Immediately					760	313
Roozenbeek2022_1	-0.029		1072	United States	Representative Sample	Other	Video	Active	Offline	Technology-based	van der Linden team	Post only	Immediately					543	529
Roozenbeek2022_2	-0.287		1086	United States	Representative Sample	Other	Video	Active	Offline	Technology-based	van der Linden team	Post only	Immediately					548	538
Roozenbeek2022_3	-0.238		1095	United States	Representative Sample	Other	Video	Active	Offline	Technology-based	van der Linden team	Post only	Immediately					556	539
Roozenbeek2022_4	-0.115		1080	United States	Representative Sample	Other	Video	Active	Offline	Technology-based	van der Linden team	Post only	Immediately					543	537
Roozenbeek2022_5	-0.107		1083	United States	Representative Sample	Other	Video	Active	Offline	Technology-based	van der Linden team	Post only	Immediately					536	547
Roozenbeek2022_6	-0.242		1068	United States	Representative Sample	Other	Video	Active	Offline	Technology-based	van der Linden team	Post only	Immediately					537	531
Roozenbeek2022_7	-0.102		22632	United States	Representative Sample	Other	Video	Active	Online	Technology-based	van der Linden team	Post only	Immediately					11200	11432
Zerback2021_1			406	Germany	48	Policy	Graphic	Passive	Offline	Content_based	Other	Pre-post	Immediately	0.35	1.14	0.09	1.02	203	203
Zerback2021_2			382	Germany	48	Policy	Graphic	Passive	Offline	Content_based	Other	Pre-post	Two-weeks More	0.5	0.99	0.36	1.06	191	191
