# Supplementary material for: Correction: Psychological Inoculation for Credibility Assessment, Sharing Intention, and Discernment of Misinformation: Systematic Review and Meta-Analysis
Source: J Med Internet Res. 2025 Aug 13;27:e80134. doi: 10.2196/80134 (PMC12391837; doi:10.2196/80134)
Supplement: Multimedia Appendix 5 [file jmir_v27i1e80134_app5.zip › Supplementary analysis/Misinformation_Credibility/misinformation_credibility_code.Rmd]

---
title: "inoculation_misinformation_Rcode_intervention"
author: "Bo Hu"
date: "2025-06-25"
output:
  pdf_document: default
  html_document: default
toc: yes
---

\newpage

```{r}
library(meta)
library(metafor)
library(readxl)
library(esc)
library(tidyverse)
```

# data import and caculate effect size
***
t, eta, and OR values were transtlante by:
https://www.psychometrica.de/effect_size.html#transform
https://www.campbellcollaboration.org/escalc/html/EffectSizeCalculator-SMD4.php
***
```{r}
# import data
data_meta <- read_excel("Misinformation_Credibility.xlsx")
data_meta
```

```{r}
data_meta_NAd <- filter(data_meta, is.na(Cohen_d)) 
data_meta_d <- filter(data_meta, !is.na(Cohen_d)) 
data_meta_NAd
data_meta_d
```


## translate effect size

```{r}
calculate_d <- function(grp1m, grp2m, grp1sd, grp2sd, grp1n, grp2n) {
  d <- (grp1m - grp2m) / sqrt(((grp1n - 1) * grp1sd^2 + (grp2n - 1) * grp2sd^2) / (grp1n + grp2n - 2))
  return(d)
}

caculate_msd <- calculate_d(data_meta_NAd$intervention_m, data_meta_NAd$control_m, 
                       data_meta_NAd$intervention_sd, data_meta_NAd$control_sd, 
                       data_meta_NAd$intervention_n, data_meta_NAd$control_n)
caculate_msd

data_meta_NAd$Cohen_d <- caculate_msd

data_meta_NAd
```

```{r}
# combin data
data_effect <- rbind(data_meta_NAd, data_meta_d)

# sort
data_effect <- data_effect[order(data_effect$Study), ]
data_effect
```


```{r}
n1 <- data_effect$control_n
n2 <- data_effect$intervention_n
d <- data_effect$Cohen_d
data_effect$SE <- sqrt((n1 + n2) / (n1 * n2) + d^2 / (2 * (n1 + n2)))
# Larry V. Hedges 1981 "Distribution Theory for Glass's Estimator of Effect Size and Related Estimators
data_effect
```


# meta analysis process
## mian effect
```{r}
meta_data <- metagen(TE = Cohen_d, seTE = SE, data= data_effect, studlab = paste(Study), sm="SMD", fixed = F, random = T)
meta_data
```

## forest
```{r}
tiff( 
    filename = "forest.tiff", # file neme
    width = 1500,           
    height = 1600,          
    units = "px",          
    bg = "white",          # background
    res = 100)              # dpi

forest(meta_data,digits=2,family="sans",fontsize=20,lwd=2
         ,sortvar = TE  # sort
         ,leftcols = c("studlab", "effect", "ci", "w.random"), rightcols = F #choose left display, disable right display
         ,col.diamond.random="maroon", spacing = 2 # #line spacing
         ,col.diamond.lines.random="maroon",col.square="skyblue",col.study="lightslategray"
         ,digits.pval.Q = 3
         ,zero.pval = FALSE
         ,lty.fixed=4,plotwidth="10cm",colgap.forest.left="2cm",colgap.forest.right="2cm"
         ,just.forest="right",colgap.left="1cm",
         colgap.right="1cm")

dev.off()
```
