# Supplementary material for: Correction: Psychological Inoculation for Credibility Assessment, Sharing Intention, and Discernment of Misinformation: Systematic Review and Meta-Analysis
Source: J Med Internet Res. 2025 Aug 13;27:e80134. doi: 10.2196/80134 (PMC12391837; doi:10.2196/80134)
Supplement: Multimedia Appendix 5 [file jmir_v27i1e80134_app5.zip › Supplementary analysis/Misinformation_Sharing/Misinformation_Sharing.xlsx]

## Sheet: Mis shr
Study	Cohen_d	SE	Sample	Country	Age	Theme	Intervention	Intervention_Type	Place	Intervention_Strategy	Team	Intervention_Design	Measurement_Time	control_m	control_sd	intervention_m	intervention_sd	control_n	intervention_n
Basol2021_1	-0.113		717	France, Germany	28	Health	Game	Active	Online	Technology-based	van der Linden team	Pre-post	Immediately					397	320
Basol2021_2	-0.179		386	United Kingdom	43	Health	Game	Active	Online	Technology-based	van der Linden team	Pre-post	One-week					235	151
Iles2021			854	United States	34	Health	Graphic	Passive	Online	Technology-based	Other	Post only	Immediately	2.1	1.02	1.75	1.02	427	427
Lewandowsky2021	-0.201		591	United States	35	Policy	Video	Active	Online	Technology-based	Other	Post only	Immediately	1.64	0.12	1.44	0.1	294	297
Piltch-Loeb2022	-0.1197		990	United States	40	Health	Graphic	Passive	Online	Technology-based	Other	Post only	Immediately	4.11	1.258	3.9	1.258	495	495
Roozenbeek2022_1	-0.015		1072	United States	Representative Sample	Other	Video	Active	Offline	Technology-based	van der Linden team	Post only	Immediately					543	529
Roozenbeek2022_2	-0.073		1086	United States	Representative Sample	Other	Video	Active	Offline	Technology-based	van der Linden team	Post only	Immediately					548	538
Roozenbeek2022_3	-0.132		1095	United States	Representative Sample	Other	Video	Active	Offline	Technology-based	van der Linden team	Post only	Immediately					556	539
Roozenbeek2022_4	-0.029		1080	United States	Representative Sample	Other	Video	Active	Offline	Technology-based	van der Linden team	Post only	Immediately					543	537
Roozenbeek2022_5	-0.114		1083	United States	Representative Sample	Other	Video	Active	Offline	Technology-based	van der Linden team	Post only	Immediately					536	547
Roozenbeek2022_6	-0.082		1068	United States	Representative Sample	Other	Video	Active	Offline	Technology-based	van der Linden team	Post only	Immediately					537	531
